# Supplementary material for: Biglycan Interacts with Type I Insulin-like Receptor (IGF-IR) Signaling Pathway to Regulate Osteosarcoma Cell Growth and Response to Chemotherapy
Source: Cancers (Basel). 2022 Feb 25;14(5):1196. doi: 10.3390/cancers14051196 (PMC8909324; doi:10.3390/cancers14051196)
Supplement: Supplementary file 1 [file cancers-14-01196-s001.zip]

Archive with 2 entries (2 files):
- cancers-1562188-SUPPLEMENTARY MATERIAL .pdf
- cancers-1562188.WB FIGURESpdf.pdf
